# Supplementary material for: Sertoli Cells Express Accommodation, Survival, and Immunoregulatory Factors When Exposed to Normal Human Serum
Source: Biomedicines. 2023 Jun 6;11(6):1650. doi: 10.3390/biomedicines11061650 (PMC10296330; doi:10.3390/biomedicines11061650)
Supplement: Supplementary file 1 [file biomedicines-11-01650-s001.zip]

Archive with 6 entries (6 files):
- biomedicines-2422068-Figure S1.pdf
- biomedicines-2422068-Figure S2.pdf
- biomedicines-2422068-Figure S3.pdf
- biomedicines-2422068-Figure S4.pdf
- biomedicines-2422068-Figure S5.pdf
- biomedicines-2422068-supplementary tables.pdf
